# Supplementary material for: Temporal trends in biopsy proven glomerular disease in Uruguay, 1990-2014
Source: PLoS One. 2018 Oct 29;13(10):e0206637. doi: 10.1371/journal.pone.0206637 (PMC6205648; doi:10.1371/journal.pone.0206637)
Supplement: S1 Table — Uruguay. 1990–2014. (XLSX) [file pone.0206637.s001.xlsx]

## Sheet: Hoja2
Number of cases of patients entering dialysis treatment as a consequence of glomerular disease per year. Uruguay . 1990-2014
	1990	1991	1992	1993	1994	1995	1996	1997	1998	1999	2000	2001	2002	2003	2004	2005	2006	2007	2008	2009	2010	2011	2012	2013	2014	1990-2014	%
Glomerular disease without RB	23	18	30	25	35	26	34	35	21	44	35	28	30	38	38	29	22	29	28	24	21	26	29	26	18	712	41.3233
Rapidly progressive GN without RB				1	1	1		1	1	1	1		5	2	1	1	1	1		1	1	1	10	1		32	1.85723
Minimal change disease																1	1				1	1				4	0.232153
Focal segmental glomerulosclerosis	7	7	12	9	10	16	12	7	10	11	12	7	3	11	15	16	10	15	18	8	13	9		14	5	257	14.9158
Membranous GN	6	1	3	1	4	3	4	4	2	2	1	4		5	3	4	4	3	2	4	3	3	1	2	2	71	4.12072
Membranoproliferative GN	2	2	6	5	4	6	3	2	1	4	3	3		5	2	3	1		4	2	3	5	1	1	4	72	4.17876
IgA N		1			1	3		1	2	8	4	5	2	4	5	4	6	8	6	9	4	7	6	1		87	5.04933
Intracapilar difuse GN																		1						6		7	0.406268
Post infeccious GN													1									1				2	0.116077
Mesangial GN (Not IgA)	3	1	4	2		5	2	4	1	5									1	2						30	1.74115
Extracapilar GN (Limited to kidney)	4	2			4	3	3	4	2	1	1	4	4	2	2	1	2	1	2	1	1	1	5	3	2	55	3.19211
Chronic Sclerosing GN																	2							1	2	5	0.290192
Other GD	2	1		1	2	1			1	2	4	4	1	2	4			1	2	1	5		2	2	1	39	2.26349
Lupus nephritis	6	2	5		7	2	1	5	2	6	4	4	3	2	6	6	2	2	4	5	1	6	3		2	86	4.99129
Vasculitis		2	2	3	2	2	4	4	4	9	5	6	10	8	6	9	12	8	6	11	3	10	6	7	7	146	8.47359
Primary Antiphospholipid Syndrome nephropathy							1									1									1	3	0.174115
Amyloidosis	4	2	1	2	4	2	3	3		3	6		2	2	4	1	4	6	8	4	4	3	3	2	3	76	4.41091
Trombotic microangioathy																					1				2	3	0.174115
Systemic schlerosis		2	1		1			1	2	1		1							1	1		1				12	0.69646
Uremic hemolytic syndrome				1			3	1	1			1	2					1	1		1	1				13	0.754498
Goodpasture's disease										2		1	2				1			1			3	1		11	0.638421
	57	41	64	50	75	70	70	72	50	99	76	68	65	81	86	76	68	76	83	74	62	75	69	67	49	1723	100
