# Supplementary material for: Temporal trends in biopsy proven glomerular disease in Uruguay, 1990-2014
Source: PLoS One. 2018 Oct 29;13(10):e0206637. doi: 10.1371/journal.pone.0206637 (PMC6205648; doi:10.1371/journal.pone.0206637)
Supplement: S2 Table — (XLSX) [file pone.0206637.s002.xlsx]

## Sheet: Hoja1
NUMBER OF GD CASES BY DIAGNOSIS STRATIFIED BY AGE GROUPS AND GENDER OVER TIME
			TIME PERIOD
DIAGNOSIS	SEX	AGE GROUP	1990-1994	1995-1999	2000-2004	2005-2009	2010-2014
UNCL	MALE	15-35	12	17	11	13	19
		36-50	9	8	7	14	15
		51-65	9	8	6	8	7
		>65	3	6	4	2	2
		Total	33	39	28	37	43
	FEMALE	15-35	14	12	7	9	15
		36-50	7	12	11	15	20
		51-65	5	11	8	4	6
		>65	3	6	1	4	3
		Total	29	41	27	32	44
MCD	MALE	15-35	5	24	6	11	16
		36-50	1	7	8	3	5
		51-65	2	2	2	3	2
		>65	4	2	5	4	8
		Total	12	35	21	21	31
	FEMALE	15-35	5	13	15	7	12
		36-50	6	6	4	6	4
		51-65	2	2	4	2	8
		>65	0	1	4	5	2
		Total	13	22	27	20	26
FSGS	MALE	15-35	19	33	22	20	16
		36-50	16	22	22	16	12
		51-65	14	21	13	13	20
		>65	3	8	8	9	8
		Total	52	84	65	58	56
	FEMALE	15-35	19	15	21	8	15
		36-50	9	15	16	8	9
		51-65	7	10	5	9	9
		>65	3	5	5	2	2
		Total	38	45	47	27	35
MGN	MALE	15-35	3	3	9	6	9
		36-50	7	8	13	9	16
		51-65	5	8	13	14	18
		>65	1	5	9	9	11
		Total	16	24	44	38	54
	FEMALE	15-35	6	6	3	8	7
		36-50	1	2	9	5	9
		51-65	2	4	6	14	11
		>65	1	6	4	7	16
		Total	10	18	22	34	43
IgAN	MALE	15-35	17	32	43	48	58
		36-50	6	7	14	31	23
		51-65	0	4	2	10	9
		>65	1	0	2	2	5
		Total	24	43	61	91	95
	FEMALE	15-35	4	10	19	29	31
		36-50	4	4	13	11	20
		51-65	1	2	2	8	7
		>65	0	1	1	1	1
		Total	9	17	35	49	59
LN	MALE	15-35	4	3	11	9	16
		36-50	0	0	2	6	4
		51-65	0	1	0	0	1
		>65	0	0	0	3	0
		Total	4	4	13	18	21
	FEMALE	15-35	29	32	33	39	54
		36-50	9	14	16	15	16
		51-65	2	3	3	7	8
		>65	0	0	1	5	0
		Total	40	49	53	66	78
VASC	MALE	15-35	4	7	12	5	6
		36-50	9	7	10	14	7
		51-65	8	10	10	12	17
		>65	3	10	18	18	12
		Total	24	34	50	49	42
	FEMALE	15-35	9	4	10	5	7
		36-50	10	7	2	9	12
		51-65	14	16	14	19	21
		>65	5	3	16	19	17
		Total	38	30	42	52	57
