# Supplementary material for: Temporal trends in biopsy proven glomerular disease in Uruguay, 1990-2014
Source: PLoS One. 2018 Oct 29;13(10):e0206637. doi: 10.1371/journal.pone.0206637 (PMC6205648; doi:10.1371/journal.pone.0206637)
Supplement: S3 Table — (XLS) [file pone.0206637.s003.xls]

## Sheet: DataAvailable2
age	Incmonth	incyear	sex	clinicalp	diagrpoup
18	1	1990	2	10	1003
23	1	1990	1	4	1201
30	1	1990	2	6	1201
32	1	1990	1	10	1300
35	1	1990	1	3	1153
21.5833	2	1990	2	6	1123
22	2	1990	2	5	1201
22.8333	2	1990	2	1	1201
26	2	1990	2	1	1201
40.5	2	1990	2	5	1201
68.0833	2	1990	2	5	1223
19	3	1990	2		1123
33	3	1990	2	1	1201
38	3	1990	1	1	1003
39	3	1990	2	1	1201
44	3	1990	2	1	1223
66.6667	3	1990	2	1	1123
19	4	1990	1	10	1003
30	4	1990	1		1123
68	4	1990	2	10	1223
	5	1990	2	7	1003
19	5	1990	2		1133
27	5	1990	2	6	1123
36	5	1990	1		1123
46	5	1990	2	10	1300
50.8333	5	1990	2	1	1111
58	5	1990	2		1123
62	5	1990	2	10	1133
16	6	1990	1	4	1151
21.9167	6	1990	2	1	1111
24	6	1990	2	1	1133
38.6667	6	1990	1	6	1151
52	6	1990	1		1111
58	6	1990	1	1	1133
59.9167	6	1990	2	1	1133
60	6	1990	1		1233
	7	1990	1		1003
	7	1990	1		1003
	7	1990	1		1003
	7	1990	1		1003
	7	1990	1		1111
	7	1990	1		1111
	7	1990	1		1144
	7	1990	1		1151
	7	1990	1		1300
	7	1990	2
	7	1990	2		1003
	7	1990	2		1003
	7	1990	2		1003
	7	1990	2		1111
20.6667	7	1990	2	4	1201
22	7	1990	1	1	1223
23	7	1990	2		1157
27	7	1990	1	4	1223
28	7	1990	2	4	1003
38	7	1990	2		1111
39	7	1990	1	5	1223
39	7	1990	2		1123
41	7	1990	2	5	1223
42	7	1990	2	1	1133
43	7	1990	1	10	1123
45	7	1990	2	1	1201
46	7	1990	1	1	1133
46	7	1990	2	5	1223
62	7	1990	1	10	1157
16	8	1990	2	1	1123
61.5	8	1990	2	7	1808
24	9	1990	2	1	1201
24	9	1990	2	1	1201
30.1667	9	1990	1	1	1151
34	9	1990	1	1	1111
40	9	1990	1	1	1144
50	9	1990	1	1	1133
	10	1990	1		1003
28	10	1990	2	1	1151
50	10	1990	1		1111
	11	1990	1		1003
18.3333	11	1990	1	4	1151
27.3333	11	1990	1	6	1151
39	11	1990	1		1003
62	11	1990	1	10	1157
64	11	1990	1	10	1123
	12	1990	2	1	1123
20	12	1990	1	1	1144
23	12	1990	1	10	1123
31.9167	12	1990	2	6	1201
38	12	1990	2	7	1300
45	12	1990	1	10	1003
76	12	1990	1	1	1111
17	1	1991	2	6	1201
65	1	1991	1	2	1153
19	2	1991	2	5	1223
39.5833	2	1991	2	8	1201
71	2	1991	1		1003
15.0833	3	1991	1	1	1111
21	3	1991	1		1111
41	3	1991	2	6	1153
49.9167	3	1991	1	5	1223
59.25	3	1991	1	2	1300
34	4	1991	1	8	1201
38.25	4	1991	2	1	1111
58	4	1991	2	10	1003
15	5	1991	1	1	1123
17	5	1991	1		1003
33	5	1991	2	1	1133
40	5	1991	1	5	1223
46	5	1991	1	10	1223
57	5	1991	1	10	1123
59	5	1991	2		1111
71	5	1991	1	10	1123
	6	1991	1		1233
	6	1991	2		1003
16.9167	6	1991	1	8	1223
	7	1991	1		1003
15	7	1991	1		1123
25.3333	7	1991	2	1	1123
27	7	1991	1		1003
29	7	1991	1	6	1151
29	7	1991	2		1111
29	7	1991	2	6	1201
35	7	1991	1	7	1003
41	7	1991	2	10	1123
56	7	1991	2	10	1223
57.9167	7	1991	2	1	1123
	8	1991	1		1111
20.0833	8	1991	2	4	1151
23	8	1991	2	10	1201
23	8	1991	2	5	1223
27.0833	8	1991	2	5	1223
35	8	1991	1		1300
46.0833	8	1991	1	5	1223
48.6667	8	1991	1	5	1223
57.0833	8	1991	1	5	1223
58.0833	8	1991	1	5	1223
59	8	1991	1		1111
62.0833	8	1991	1	1	1123
63.0833	8	1991	1	7	1233
	9	1991	2	4
30	9	1991	2		1123
30	9	1991	2	1	1201
31	9	1991	2	10	1123
33	9	1991	2	6	1201
37.1667	9	1991	2	7	1123
44	9	1991	2	10	1233
60.1667	9	1991	1	1	1123
61	9	1991	1	10	1123
	10	1991	1	1	1123
15.25	10	1991	1	1	1123
28	10	1991	2	1	1123
30.5	10	1991	1	1	1123
41	10	1991	1	1	1123
17.3333	11	1991	1	7	1123
36	11	1991	2	3	1151
44	11	1991	1	10	1123
62	11	1991	2	1	1144
63	11	1991	2	10	1003
28	12	1991	2	10	1003
31	12	1991	1	3	1151
32	12	1991	2	6	1123
60	12	1991	2		1223
71	12	1991	1		1003
71.25	12	1991	1	1	1123
16.5	1	1992	2	6	1153
22	1	1992	1	6	1123
24	1	1992	1	5	1201
24	1	1992	2	5	1201
35	1	1992	2		1111
45	1	1992	2	6	1003
55	1	1992	2		1201
79.5	1	1992	2	5	1223
31	2	1992	2	10	1003
31	2	1992	2	4	1003
48.1667	2	1992	2	5	1223
59	2	1992	2	10	1233
79.5833	2	1992	2	1	1223
	3	1992	2		1123
16	3	1992	1	10	1123
26	3	1992	2	6	1201
36	3	1992	2	10	1223
38	3	1992	1	1	1133
38	3	1992	2	10	1300
46.6667	3	1992	2	1	1123
78	3	1992	1	6	1404
18.75	4	1992	1	4	1300
44.75	4	1992	1	1	1133
62	4	1992	2	6	1123
	5	1992	1		1111
16.8333	5	1992	1	6	1133
18.75	5	1992	2	6	1201
19.8333	5	1992	1	6	1151
29	5	1992	2		1003
78	5	1992	1	1	1111
15.8333	6	1992	1	6	1151
23	6	1992	1	1	1201
49	6	1992	1		1123
50	6	1992	1		1123
	7	1992	1		1111
	7	1992	1		1300
	7	1992	1		1223
	7	1992	2		1201
	7	1992	2		1233
15	7	1992	1	4	1151
31	7	1992	2		1201
36.6667	7	1992	2	8	1223
41	7	1992	1		1123
45	7	1992	2	5	1223
50	7	1992	2		1123
54.0833	7	1992	1	6	1123
61	7	1992	1		1003
73	7	1992	2		1123
17	8	1992	1		1151
15.9167	9	1992	1	6	1153
36	9	1992	2		1201
37	9	1992	1		1123
40	9	1992	2	6	1151
47	9	1992	1	10	1808
48.25	9	1992	1	10	1233
60	9	1992	2	10	1003
43	10	1992	1	1	1133
44	10	1992	2	1	1111
59	10	1992	1	10	1003
16	11	1992	1	10
16.3333	11	1992	1	6	1003
23	11	1992	2		1201
33	11	1992	2	10	1123
35	11	1992	1		1133
38	11	1992	2	4	1151
38	11	1992	2	5	1223
55.3333	11	1992	1	1	1133
65	11	1992	1		1123
65	11	1992	2	10	1003
85.3333	11	1992	1	1	1123
	12	1992	1		1151
	12	1992	2		1003
16	12	1992	2	1	1133
33	12	1992	2	6	1151
36	12	1992	1	1	1133
40	12	1992	1	1	1151
68	12	1992	1		1157
71.4167	12	1992	1	5	1223
72	12	1992	1		1111
72	12	1992	2		1157
22.5	1	1993	2	5	1223
35	1	1993	2	5	1201
47.5	1	1993	2	5	1223
56	1	1993	1	10	1003
60	1	1993	2		1111
63	1	1993	2	5	1223
72	1	1993	1		1151
29	2	1993	1	1	1155
37.8333	2	1993	2	7	1153
41	2	1993	2	1	1144
53	2	1993	1	5	1155
58	2	1993	1		1133
72	2	1993	2	5	1223
	3	1993	1		1201
16.3333	3	1993	1	10	1123
19	3	1993	1		1144
20	3	1993	2	7	1201
27	3	1993	1	1	1111
52	3	1993	1	10	1144
60	3	1993	1	5	1223
69.6667	3	1993	2	1	1233
33	4	1993	1	5	1223
36	4	1993	1		1123
36	4	1993	1	4	1151
46	4	1993	1	5	1223
47.25	4	1993	1	10	1123
63.75	4	1993	2	5	1223
69	4	1993	2		1133
	5	1993	2		1201
15.5	5	1993	2	5	1223
23	5	1993	1	6	1151
29	5	1993	2	10	1808
38	5	1993	1	6	1123
42.8333	5	1993	2	1	1201
50	5	1993	2	6	1123
52	5	1993	1	1	1300
53	5	1993	1	10	1133
58	5	1993	1	7	1003
68	5	1993	1		1003
70.5	5	1993	1	1	1133
28.25	6	1993	1	4	1151
30	6	1993	1		1003
30.75	6	1993	2	5	1223
52	6	1993	1	5	1223
65	6	1993	1	1	1123
66.9167	6	1993	2	1	1213
	7	1993	1		1133
	7	1993	2		1111
16	7	1993	2	7	1123
32	7	1993	2	4	1003
48	7	1993	1	10	1123
55	7	1993	2	5	1223
58	7	1993	1	6	1123
20	8	1993	2	10	1003
25	8	1993	2	10	1151
26	8	1993	1	1	1003
42	8	1993	1	10	1003
55	8	1993	2		1223
70	8	1993	1	10	1223
18.0833	9	1993	1	4	1151
20	9	1993	2		1003
28	9	1993	1	6	1151
37	9	1993	1	6	1003
41.1667	9	1993	1	6	1151
51	9	1993	2	6	1123
57.75	9	1993	2	6	1151
16	10	1993	2		1201
17.25	10	1993	2	1	1123
20	10	1993	1	4	1123
34	10	1993	2		1123
60	10	1993	1		1003
62	10	1993	2		1123
73	10	1993	2	10	1003
	11	1993	1		1123
15	11	1993	2	6	1300
16	11	1993	2		1111
16.3333	11	1993	1	4	1151
18.3333	11	1993	1	1	1123
20	11	1993	1		1123
40	11	1993	2		1003
46.5833	11	1993	1	6	1151
47.75	11	1993	2	1	1123
57	11	1993	2		1223
64	11	1993	2	5	1223
22	12	1993	2	1	1003
32	12	1993	2		1123
45	12	1993	2		1123
55	12	1993	1	1	1133
62	12	1993	2	10
69	12	1993	1	10	1157
82	12	1993	2	10	1003
25.8333	1	1994	2	5	1201
26	1	1994	2	1	1133
42	1	1994	1	10
45	1	1994	1	10	1223
18.5833	2	1994	1	1	1111
29	2	1994	2		1003
32.4167	2	1994	2	5	1223
38.5833	2	1994	2	1	1201
39	2	1994	1	1	1003
39	2	1994	2	1	1111
43	2	1994	1	10	1123
43	2	1994	2		1111
49	2	1994	2		1111
52	2	1994	2	4	1223
53	2	1994	1	6	1123
54	2	1994	1		1003
57	2	1994	1		1003
59	2	1994	2	6	1123
59	2	1994	2	5	1223
	3	1994	2		1003
17	3	1994	1		1003
28	3	1994	1		1003
29.8333	3	1994	2	6	1201
40	3	1994	2	10	1003
40	3	1994	2		1003
54	3	1994	2	5	1223
60	3	1994	1	5	1223
70	3	1994	1	8	1223
23	4	1994	1	6	1123
23	4	1994	2		1123
36.75	4	1994	2	6	1151
38	4	1994	1	6	1123
44	4	1994	2	5	1223
57	4	1994	2	5	1223
60.25	4	1994	2	1	1233
61	4	1994	1		1123
61	4	1994	1	10	1223
68	4	1994	1		1300
	5	1994	1		1111
30.3333	5	1994	1	7	1123
35.9167	5	1994	2	6	1201
37	5	1994	1		1123
42	5	1994	1	1	1003
53	5	1994	2	10	1003
57.4167	5	1994	1	5	1223
27.9167	6	1994	2	8	1201
28	6	1994	2	5	1223
34	6	1994	2		1003
58	6	1994	1		1123
63.5	6	1994	1	7	1123
64	6	1994	1		1300
18	7	1994	2	7	1123
20.9167	7	1994	1	4	1808
21	7	1994	2	10	1201
28	7	1994	2	6	1201
38	7	1994	1	7	1003
42	7	1994	1		1223
45	7	1994	2		1123
59.8333	7	1994	1	10	1123
20.5833	8	1994	2	1	1123
21	8	1994	2		1223
22	8	1994	1	1	1123
22	8	1994	2	10	1123
32	8	1994	1	4	1151
32	8	1994	2		1003
36	8	1994	2	5	1201
48	8	1994	2		1003
49	8	1994	2	10	1003
53	8	1994	1	10	1153
60	8	1994	2	10	1233
72.0833	8	1994	1	1	1111
84	8	1994	2	10	1003
86	8	1994	1		1300
16	9	1994	1	1	1300
16.4167	9	1994	1	1	1151
24.1667	9	1994	1	1	1123
36	9	1994	1	6	1003
60	9	1994	2		1223
61	9	1994	1		1223
17.25	10	1994	1	1	1123
20.25	10	1994	1	1	1153
21	10	1994	2	1	1201
26.25	10	1994	1	6	1123
33	10	1994	2	2	1133
39.25	10	1994	1	1	1123
42	10	1994	1	4	1151
42	10	1994	2	6	1003
43.8333	10	1994	2	1	1201
46	10	1994	1		1133
47	10	1994	1	8	1808
54	10	1994	2	1	1153
55	10	1994	1	10	1157
63	10	1994	2	5	1223
	11	1994	2		1003
20	11	1994	2		1111
25	11	1994	2	6	1201
32	11	1994	1	10	1003
59	11	1994	1		1003
70	11	1994	2	10	1123
15	12	1994	1	6	1003
16.9167	12	1994	2	8	1003
23.4167	12	1994	1	4	1003
25	12	1994	2		1123
27.4167	12	1994	1	4
31.75	12	1994	1	1	1133
42	12	1994	1	1	1153
51	12	1994	2		1201
56	12	1994	2	3	1123
64	12	1994	1		1003
70	12	1994	1	10	1157
27.5	1	1995	1	10	1151
34	1	1995	1	5	1223
36.3333	1	1995	1	1	1123
60	1	1995	1	10	1144
60	1	1995	1	5	1223
63.5	1	1995	2	5	1223
78	1	1995	2		1223
23	2	1995	2		1300
24	2	1995	2	1	1111
38.75	2	1995	1	7	1151
47	2	1995	1	4	1123
57	2	1995	1		1300
63.5833	2	1995	1	1	1111
64	2	1995	1		1123
64	2	1995	1		1300
73	2	1995	1		1123
23	3	1995	1	10	1123
25	3	1995	1	10	1123
28	3	1995	1		1153
30.6667	3	1995	2	5	1201
35.9167	3	1995	1	1	1123
46	3	1995	2	1	1808
56	3	1995	1	2	1223
66	3	1995	1		1223
70	3	1995	1	10	1133
15.75	4	1995	2	6	1201
18	4	1995	1	4	1003
23	4	1995	2	1	1300
31	4	1995	2		1201
32	4	1995	2	1	1111
56	4	1995	2	4	1003
15	5	1995	1		1003
18	5	1995	1		1111
30	5	1995	1	1	1123
30	5	1995	1	3	1151
35	5	1995	2	5	1223
39	5	1995	2	1	1123
40	5	1995	2	4	1151
43.8333	5	1995	1		1123
48	5	1995	2	1	1201
57	5	1995	2	10	1223
62	5	1995	2		1133
70	5	1995	1		1300
74	5	1995	2	5	1808
17.9167	6	1995	1	4	1151
26	6	1995	2		1300
28	6	1995	2	10	1123
28	6	1995	2		1123
29	6	1995	1	1	1111
33	6	1995	2	1	1133
41	6	1995	2		1201
45	6	1995	1	5	1157
47.1667	6	1995	1	1	1157
66	6	1995	1		1300
76	6	1995	1		1144
15.5	7	1995	1	6	1151
17	7	1995	2		1300
22.25	7	1995	2	6	1201
24.25	7	1995	2	1	1144
26	7	1995	1	5	1223
41	7	1995	2	7	1157
42	7	1995	2		1123
49	7	1995	2	1	1111
63	7	1995	2	5	1223
64	7	1995	1		1123
73	7	1995	2		1003
19	8	1995	1		1003
27	8	1995	1	10	1133
36	8	1995	2	1	1133
37	8	1995	2		1111
44	8	1995	2		1157
50	8	1995	2		1123
54	8	1995	2	10	1123
58	8	1995	2	10	1123
58	8	1995	2	5	1223
62	8	1995	2	5	1223
69	8	1995	1	5	1223
84	8	1995	1		1123
	9	1995	1		1003
	9	1995	1		1123
	9	1995	2		1223
34.1667	9	1995	2	6	1151
42	9	1995	2	1	1111
46	9	1995	2		1123
52	9	1995	2		1201
62	9	1995	2	1	1111
	10	1995	1		1151
21.1667	10	1995	2	1	1123
23	10	1995	2		1201
31	10	1995	2		1201
52	10	1995	1		1123
	11	1995	1		1123
24	11	1995	2		1123
25.3333	11	1995	1	6	1151
27	11	1995	1		1111
28	11	1995	1	5	1223
38	11	1995	1	10	1157
39	11	1995	2	7	1123
43	11	1995	2		1003
43	11	1995	2	1	1151
50.3333	11	1995	1		1151
51.3333	11	1995	1	4	1151
58.0833	11	1995	1	6	1151
62.8333	11	1995	1	3	1123
64	11	1995	2	5	1223
18	12	1995	1		1123
28	12	1995	2		1133
34	12	1995	2		1003
39	12	1995	2	1	1123
57	12	1995	1		1300
72	12	1995	1		1233
	1	1996	2		1003
	1	1996	2		1111
20	1	1996	1	1	1201
29	1	1996	1		1300
34.6667	1	1996	2	6	1151
38	1	1996	1		1111
39.0833	1	1996	1	1	1123
41	1	1996	1		1111
60	1	1996	1		1123
65	1	1996	1	1	1111
72	1	1996	1		1003
	2	1996	1		1153
18	2	1996	1		1111
24.5833	2	1996	2	2	1201
40	2	1996	1	5	1223
	3	1996	1	1	1123
	3	1996	2		1300
17.6667	3	1996	1	4	1151
18.4167	3	1996	1	1	1111
19	3	1996	2		1144
21.6667	3	1996	2		1123
28	3	1996	1		1003
59	3	1996	2	5	1223
65	3	1996	1	5	1223
68	3	1996	1		1123
22	4	1996	1		1300
34	4	1996	1	7	1003
36	4	1996	2		1223
44	4	1996	2	1	1123
46	4	1996	2		1223
47	4	1996	1	6	1123
50	4	1996	1	10	1003
68	4	1996	1	5	1223
18	5	1996	2	10	1123
20	5	1996	1	1	1111
25	5	1996	1		1111
30	5	1996	1		1223
39	5	1996	2	1	1201
44	5	1996	2	4	1123
49	5	1996	1		1003
59	5	1996	2		1123
64	5	1996	1		1123
	6	1996	2		1223
15	6	1996	1	1	1111
15	6	1996	2	6	1201
18	6	1996	2	0	1155
18.9167	6	1996	2		1155
22	6	1996	2	10	1003
24	6	1996	2	1	1123
31.9167	6	1996	2	6	1151
33	6	1996	2	6	1201
43.9167	6	1996	1	6	1151
50	6	1996	1	10	1157
51	6	1996	2		1123
60	6	1996	2	1	1133
70	6	1996	1	10	1233
	7	1996	2		1201
15	7	1996	2	1	1201
18	7	1996	1	1	1111
27	7	1996	1		1111
32	7	1996	2		1111
39.1667	7	1996	2	6	1201
40	7	1996	1		1153
52	7	1996	2		1233
58	7	1996	1		1201
63	7	1996	2	6	1003
70	7	1996	1		1223
72	7	1996	2	1	1111
77	7	1996	2		1003
15.0833	8	1996	1	4	1151
21	8	1996	1	4	1151
21	8	1996	2	6	1123
31	8	1996	2		1123
32	8	1996	1	1	1111
34	8	1996	2	1	1201
41	8	1996	1		1133
46	8	1996	2		1003
60	8	1996	1	10	1133
60	8	1996	2		1157
	9	1996	1	1	1123
	9	1996	1		1223
	9	1996	2	4	1123
16	9	1996	1		1123
19	9	1996	1	1	1111
21	9	1996	1		1153
24	9	1996	2		1111
24	9	1996	2		1123
27	9	1996	1	10	1003
27.1667	9	1996	2		1153
32	9	1996	2	1	1201
42	9	1996	2	1	1201
57	9	1996	1	1	1133
60	9	1996	2	7	1123
63	9	1996	1		1123
63	9	1996	2		1003
73	9	1996	2		1123
	10	1996	2		1123
	10	1996	2		1133
15	10	1996	1	1	1123
15	10	1996	1	1	1123
21	10	1996	1	0	1123
24.25	10	1996	1	2	1151
25	10	1996	1		1151
29	10	1996	1	1	1123
31	10	1996	1	6	1151
54	10	1996	2		1223
56	10	1996	1	5	1223
69	10	1996	2		1133
75	10	1996	2	2	1123
18	11	1996	1		1111
40	11	1996	2	1	1300
43	11	1996	2		1201
50	11	1996	2		1003
53	11	1996	1	6	1123
56.5833	11	1996	1	1	1151
59	11	1996	2	5	1223
20.4167	12	1996	2	6	1201
21	12	1996	1	1	1111
21	12	1996	1	1	1111
27	12	1996	2		1111
27.4167	12	1996	1	10	1151
29	12	1996	1	1	1123
31	12	1996	2	6	1201
45	12	1996	1		1111
57.4167	12	1996	1		1003
58.75	12	1996	2	1	1133
58.75	12	1996	2	5	1404
60.4167	12	1996	1		1144
	1	1997	1		1003
20	1	1997	2		1201
22	1	1997	2		1111
23	1	1997	1		1123
25.5	1	1997	1		1151
29.6667	1	1997	2	1	1201
37.5	1	1997	1	6	1151
46	1	1997	1	10	1003
48	1	1997	1		1223
50	1	1997	1	1	1123
64	1	1997	2	1	1133
	2	1997	1		1003
19.5833	2	1997	1	1	1123
33	2	1997	2	2	1003
43.25	2	1997	1	1	1223
50.5833	2	1997	2		1111
62	2	1997	1	10	1003
	3	1997	1		1123
15	3	1997	2		1300
22	3	1997	2	6	1123
36	3	1997	1	10	1157
38	3	1997	1	1	1123
46	3	1997	2		1300
66.75	3	1997	1	5	1223
69	3	1997	1		1133
27	4	1997	1		1123
34.6667	4	1997	1	1	1111
35	4	1997	1		1123
37.75	4	1997	2	1	1201
38.6667	4	1997	1	6	1151
41	4	1997	1	1	1123
42	4	1997	2	7	1201
44	4	1997	2	0	1003
46	4	1997	2	5	1201
48	4	1997	2		1111
49	4	1997	1	10	1300
50	4	1997	1		1223
59	4	1997	1	1	1133
59	4	1997	2		1003
59.75	4	1997	2	10	1223
65	4	1997	1	1	1133
79	4	1997	1	5	1223
	5	1997	1	3	1151
	5	1997	2		1123
	5	1997	2		1300
	5	1997	2		1300
16.8333	5	1997	1	1	1111
18	5	1997	1	1	1123
36	5	1997	2		1157
37.8333	5	1997	1	6	1123
48	5	1997	2		1111
52	5	1997	1		1223
62	5	1997	2		1223
	6	1997	1		1123
	6	1997	1		1133
	6	1997	2		1233
15	6	1997	2		1111
19	6	1997	2		1151
27	6	1997	1	4	1151
27	6	1997	1		1300
28	6	1997	2	4	1111
28	6	1997	2	10	1808
29	6	1997	1	10	1157
30.5833	6	1997	1	4	1151
35	6	1997	2	5	1223
36	6	1997	1		1123
42	6	1997	1		1111
52	6	1997	1		1223
59	6	1997	1		1223
69	6	1997	1	5	1223
77	6	1997	2		1133
	7	1997	1		1123
	7	1997	1		1223
21	7	1997	2	1	1123
22	7	1997	1		1111
25	7	1997	2		1153
27	7	1997	2	1	1201
29	7	1997	2		1151
33	7	1997	1		1157
41	7	1997	1		1123
51	7	1997	1	10	1003
71	7	1997	1	10	1123
84	7	1997	2		1233
	8	1997	2		1151
15	8	1997	1	4	1151
17	8	1997	1		1003
17	8	1997	1		1300
19	8	1997	1	6	1201
29	8	1997	1		1123
37	8	1997	1	10	1003
41	8	1997	2		1111
57.0833	8	1997	2	6	1223
58	8	1997	1		1223
59	8	1997	1		1123
59	8	1997	2		1223
63	8	1997	1	10	1157
64	8	1997	1	10	1213
19	9	1997	2	6	1201
22	9	1997	1	4	1003
26	9	1997	1	2	1223
27	9	1997	1	6	1151
34	9	1997	2	1	1151
49	9	1997	2	6	1003
55	9	1997	1		1123
62	9	1997	2		1123
67	9	1997	1	6	1133
67	9	1997	2		1123
21	10	1997	2	1	1144
42	10	1997	2	5	1223
46	10	1997	1		1123
50.75	10	1997	1	5	1223
61	10	1997	2	6	1151
63	10	1997	1	7	1003
67	10	1997	1	5	1808
71	10	1997	1		1123
18	11	1997	2	6	1003
24	11	1997	2	7	1201
28	11	1997	1		1003
28	11	1997	1	6	1123
34	11	1997	1	5	1223
34	11	1997	2		1133
34	11	1997	2	5	1223
35	11	1997	2	1	1003
42	11	1997	2	6	1003
44	11	1997	1	1	1133
46	11	1997	1		1003
49	11	1997	1	6	1123
49	11	1997	2		1003
52	11	1997	1		1003
55.4167	11	1997	1	6	1123
68.9167	11	1997	2	1	1144
72	11	1997	1		1223
27	12	1997	1	10	1003
27	12	1997	2		1133
36	12	1997	2	10	1223
52.4167	12	1997	2	1	1123
60	12	1997	2	10	1213
66.4167	12	1997	1	5	1223
16	1	1998	1		1111
34	1	1998	1	7	1123
42.5	1	1998	1		1157
55	1	1998	1		1123
63.5	1	1998	1	1	1133
69	1	1998	2		1003
16	2	1998	1	4	1151
20	2	1998	1	2	1123
21	2	1998	1	1	1123
49	2	1998	1	6	1123
53	2	1998	1	6	1123
64	2	1998	2		1157
	3	1998	2		1201
15.6667	3	1998	1	1	1123
19	3	1998	2	4	1151
31	3	1998	2		1003
37.0833	3	1998	1	1	1133
40	3	1998	1		1123
42.1667	3	1998	1	1	1223
62.75	3	1998	2	1	1233
63.0833	3	1998	1	6	1123
72	3	1998	1	5	1003
20	4	1998	1	5	1223
22.75	4	1998	1	10	1157
30.75	4	1998	2	1	1123
34	4	1998	1	10	1123
35	4	1998	1	1	1133
38	4	1998	1	6	1123
47	4	1998	2	7	1151
49.75	4	1998	2	5	1223
52	4	1998	1		1233
55	4	1998	1	1	1233
58	4	1998	2	6	1003
67	4	1998	1		1123
19	5	1998	1	6	1144
28	5	1998	2		1111
32.6667	5	1998	2	5	1201
34	5	1998	2	6	1003
35	5	1998	1		1123
47	5	1998	1	10	1144
71	5	1998	2	10	1123
23	6	1998	1		1155
26.3333	6	1998	2	10	1201
30	6	1998	2	6	1201
34	6	1998	1	10	1151
38	6	1998	1	5	1808
48	6	1998	2		1003
53	6	1998	2	2	1123
57	6	1998	1	10	1123
64	6	1998	1	10	1213
64	6	1998	2		1003
72.9167	6	1998	1	10	1003
76	6	1998	1	10	1123
19	7	1998	1		1123
27	7	1998	2		1201
40.0833	7	1998	2	6	1123
43	7	1998	2	8	1003
49	7	1998	2	1	1123
56	7	1998	2		1300
59	7	1998	2		1223
60	7	1998	2	6	1123
74	7	1998	2	10	1123
24.0833	8	1998	1		1003
28	8	1998	2	6	1144
28	8	1998	2	7	1201
29	8	1998	2	3	1144
30	8	1998	1	10	1123
30.0833	8	1998	2	1	1151
33	8	1998	1	7	1201
34	8	1998	2	10	1123
34	8	1998	2	5	1201
40	8	1998	1	6	1003
67.25	8	1998	2	7	1003
71	8	1998	2		1233
	9	1998	1		1123
19	9	1998	1		1111
21.1667	9	1998	2	1	1201
21.4167	9	1998	1	6	1151
24	9	1998	1	10	1300
24.1667	9	1998	2	1	1111
30	9	1998	1	6	1003
32	9	1998	1	4	1151
35.4167	9	1998	2	1	1111
38	9	1998	2		1223
40.4167	9	1998	1	1	1111
42	9	1998	1	10	1123
42	9	1998	2		1201
57	9	1998	1	5	1223
61	9	1998	2		1123
74	9	1998	1	5	1300
75	9	1998	2		1223
16	10	1998	1	5	1808
19	10	1998	1	1	1808
21.5833	10	1998	1	6	1151
22	10	1998	2		1111
25	10	1998	1		1123
26	10	1998	1	1	1111
28	10	1998	1	6	1003
30	10	1998	1		1808
48	10	1998	2		1123
49	10	1998	2	6	1133
54	10	1998	1	5	1223
58	10	1998	1	10	1003
69	10	1998	2	7	1133
20.0833	11	1998	2	2	1223
21	11	1998	1		1151
31	11	1998	1		1151
32.5833	11	1998	2	6	1003
35	11	1998	2	6	1003
39	11	1998	1	5	1223
41.0833	11	1998	2	6	1201
42	11	1998	1	10	1123
45	11	1998	1	1	1133
52	11	1998	1	1	1123
63	11	1998	1	6	1144
71	11	1998	1		1111
76	11	1998	1		1133
22.4167	12	1998	2	10	1003
22.4167	12	1998	2		1133
26.75	12	1998	1	10	1003
29.4167	12	1998	1	6	1123
31.3333	12	1998	1	10	1151
43.9167	12	1998	1	1	1133
45.4167	12	1998	2	1	1144
53.4167	12	1998	1	3	1123
66.75	12	1998	1	1	1133
67.4167	12	1998	2		1003
78.75	12	1998	2	10	1144
28.1667	1	1999	1	3	1003
36.5833	1	1999	1		1111
38.5833	1	1999	1	1	1151
49.5	1	1999	2		1123
54.75	1	1999	2	10	1003
56	1	1999	1		1157
57	1	1999	2		1003
61.5	1	1999	2		1201
62.25	1	1999	2	1	1111
62.9167	1	1999	1	1	1123
69.4167	1	1999	2	1	1133
23	2	1999	2	5	1003
24	2	1999	2	1	1201
38.0833	2	1999	2	6	1003
38.6667	2	1999	2		1003
53.0833	2	1999	1		1133
63.8333	2	1999	2		1223
67	2	1999	1	10	1003
77	2	1999	1	1	1300
15.8333	3	1999	2		1133
40	3	1999	1	1	1133
44	3	1999	1	6	1157
52.6667	3	1999	1	6	1151
66.25	3	1999	1	4	1003
26.75	4	1999	1		1003
33.6667	4	1999	1	10	1123
41.6667	4	1999	2		1201
42	4	1999	2	6	1201
45	4	1999	2		1157
46.9167	4	1999	1	1	1111
49	4	1999	2	10	1003
51.8333	4	1999	2	7	1201
31.1667	5	1999	1	10	1123
73.3333	5	1999	1	10	1233
16.5	6	1999	1		1111
19.9167	6	1999	1	4	1151
26	6	1999	2	1	1201
31.0833	6	1999	1	6	1151
42.5833	6	1999	2	10	1123
51	6	1999	1	10	1003
69	6	1999	2	10	1157
74	6	1999	2	1	1003
16	7	1999	1	4	1151
28.75	7	1999	1	1	1123
29	7	1999	2	1	1111
29	7	1999	2	1	1201
37.75	7	1999	1		1123
38	7	1999	2	10	1151
41	7	1999	2	3	1201
47	7	1999	2	6	1123
47.5	7	1999	1	6	1223
56.8333	7	1999	1	1	1123
60	7	1999	2	6	1233
63.75	7	1999	1		1133
66.3333	7	1999	2	1	1133
68	7	1999	1	7	1123
70	7	1999	1	10	1003
76.25	7	1999	2	10	1404
15.6667	8	1999	1	7	1133
25.0833	8	1999	1	1	1123
34.9167	8	1999	1		1123
38.4167	8	1999	1	7	1151
39	8	1999	1	1	1133
50	8	1999	2		1123
53.9167	8	1999	1		1123
58	8	1999	1	1	1133
67.8333	8	1999	2	3	1151
70	8	1999	2	5	1223
84.25	8	1999	1	1	1111
	9	1999	2		1003
15.1667	9	1999	2	7	1151
15.1667	9	1999	2		1201
17	9	1999	1		1003
18.1667	9	1999	2	10	1123
31.75	9	1999	1	7	1123
39.1667	9	1999	1	7	1003
41.1667	9	1999	1		1133
41.8333	9	1999	1	6	1123
48.9167	9	1999	1	7	1003
58.1667	9	1999	1	10	1003
59.0833	9	1999	1	10	1213
16.25	10	1999	1		1151
17.25	10	1999	1		1111
26.5833	10	1999	1	6	1151
28.6667	10	1999	2	1	1111
35.25	10	1999	1	7	1133
38.25	10	1999	1	6	1123
48.3333	10	1999	1	6	1151
55.5	10	1999	2		1003
57.25	10	1999	1		1123
63.4167	10	1999	2	10	1003
83.25	10	1999	2	10	1133
21.3333	11	1999	2	3	1151
23	11	1999	2	1	1201
32.9167	11	1999	1	10	1213
48.4167	11	1999	2	6	1404
61	11	1999	2	7	1003
64.5833	11	1999	2	7	1223
86	11	1999	1	5	1223
18	12	1999	2	6	1201
26.5	12	1999	1	4	1151
27.8333	12	1999	2		1003
33.9167	12	1999	1		1111
34.8333	12	1999	1	7	1151
44.4167	12	1999	1		1123
45	12	1999	1	5	1808
49	12	1999	2		1223
59.1667	12	1999	2	6	1151
21.5833	1	2000	2		1201
31.4167	1	2000	2	1	1201
40.0833	1	2000	1		1123
43.8333	1	2000	2	1	1123
49.8333	1	2000	2	7	1003
52.5833	1	2000	2	1	1123
55.6667	1	2000	2	1	1133
56.5	1	2000	2	1	1133
66	1	2000	1	10	1003
72.5	1	2000	1		1144
17.6667	2	2000	1	6	1201
20.3333	2	2000	1	4	1144
22.1667	2	2000	1	4	1151
22.5	2	2000	2	6	1151
24.6667	2	2000	2	1	1201
28	2	2000	1	10	1144
41.1667	2	2000	2	6	1300
43	2	2000	1	1	1111
43.6667	2	2000	1	6	1123
51	2	2000	1	5	1223
23.5833	3	2000	1	4	1151
24.6667	3	2000	2	1	1111
28.5	3	2000	1	1	1003
30.6667	3	2000	1	1	1133
38.9167	3	2000	2	1	1123
50	3	2000	1	10	1123
52	3	2000	2	1	1404
56.6667	3	2000	1	1	1133
58.8333	3	2000	1	1	1123
59.8333	3	2000	2	1	1133
66	3	2000	1	5	1223
35	4	2000	1	1	1111
36	4	2000	2	6	1201
39	4	2000	1	1	1123
40.4167	4	2000	1	1	1300
45.25	4	2000	2	1	1123
60.8333	4	2000	1	1	1404
17.8333	5	2000	2	1	1111
23.25	5	2000	1	2	1201
26.1667	5	2000	2	5	1223
30.8333	5	2000	1	7	1003
34	5	2000	1	1	1123
38.3333	5	2000	2	6	1123
47	5	2000	2	7	1003
62.8333	5	2000	1	7	1223
65	5	2000	1	2	1223
79.9167	5	2000	1	8	1223
19	6	2000	1	1	1201
24	6	2000	1	6	1300
26.9167	6	2000	1	2	1123
31	6	2000	2	7	1003
31.4167	6	2000	1	10	1223
33	6	2000	1		1003
40.9167	6	2000	1	1	1133
47.9167	6	2000	2	1	1404
52.9167	6	2000	1	10	1213
58.75	6	2000	1	1	1133
62.3333	6	2000	2	1	1111
15	7	2000	2	1	1201
16	7	2000	1		1155
17	7	2000	1	6	1151
22.3333	7	2000	1	5	1223
29	7	2000	2	5	1223
34	7	2000	1	1	1151
35	7	2000	2		1003
40.9167	7	2000	1	1	1151
47	7	2000	1	1	1123
48.6667	7	2000	1	5	1223
64	7	2000	2	8	1003
64	7	2000	2	7	1003
19.5833	8	2000	1	6	1003
20.0833	8	2000	2	6	1123
25	8	2000	2	6	1123
29	8	2000	2		1111
40.0833	8	2000	1	1	1111
41	8	2000	2	6	1003
44	8	2000	1	6	1123
45.3333	8	2000	1	1	1133
46.3333	8	2000	1	1	1123
48.0833	8	2000	2	10	1003
49.0833	8	2000	2	4	1151
53.5833	8	2000	1	4	1003
55.0833	8	2000	1	1	1144
57	8	2000	2		1151
63	8	2000	1	10	1300
77.6667	8	2000	1	1	1133
81	8	2000	2	10	1133
92.0833	8	2000	1	10	1123
19.1667	9	2000	1	4	1151
19.1667	9	2000	1	4	1151
22	9	2000	1	6	1123
30.6667	9	2000	1	2	1404
37.1667	9	2000	2	1	1133
37.1667	9	2000	2	1	1201
39	9	2000	1	7	1151
40	9	2000	2	1	1144
44.1667	9	2000	1	6	1123
45	9	2000	1	6	1223
64	9	2000	2	6	1133
65.1667	9	2000	2	4	1144
69.5	9	2000	1	10	1123
17.8333	10	2000	1	6	1003
20.25	10	2000	2	6	1201
22.25	10	2000	1	7	1133
23.8333	10	2000	1	4	1151
30.25	10	2000	2	1	1133
37.25	10	2000	2	10	1151
40.1667	10	2000	1	6	1003
45.25	10	2000	2	1	1003
68.8333	10	2000	2	1	1213
71.3333	10	2000	2	7	1144
72.3333	10	2000	1	1	1133
73.25	10	2000	2	1	1233
23.5833	11	2000	1	1	1111
27	11	2000	2		1123
27.5833	11	2000	2	1	1123
29	11	2000	2	1	1201
43.3333	11	2000	1	2	1300
44	11	2000	1	4	1151
60	11	2000	1		1003
65	11	2000	2	6	1223
69	11	2000	2		1111
69.3333	11	2000	2	5	1223
	12	2000	1		1003
	12	2000	2	7	1201
16	12	2000	1	4	1151
16.3333	12	2000	1	4	1123
16.9167	12	2000	1	4	1151
17	12	2000	2	1	1144
17.0833	12	2000	2	7	1201
17.4167	12	2000	1	6	1133
18	12	2000	1	1	1133
27	12	2000	2	1	1123
33	12	2000	1	6	1151
38	12	2000	1	10	1151
39.0833	12	2000	2	6	1151
46.3333	12	2000	2	4	1003
50	12	2000	2	5	1151
53	12	2000	2		1003
58.3333	12	2000	2	1	1404
63.5833	12	2000	1	5	1144
64.1667	12	2000	1	1	1003
65.3333	12	2000	1	10	1213
72.25	12	2000	1	1	1123
76.1667	12	2000	1	5	1300
76.5833	12	2000	1	7	1223
21		2001	2		1111
39		2001	1	10	1003
15	1	2001	1	6	1151
19	1	2001	1	1	1111
44.3333	1	2001	2	6	1201
53.4167	1	2001	1	1	1123
68	1	2001	1	10	1133
78.5	1	2001	1		1223
25	2	2001	2		1111
36	2	2001	1		1111
40	2	2001	1	6
59	2	2001	2	5	1223
68	2	2001	2		1111
71	2	2001	2	1	1133
75	2	2001	1	6	1151
	3	2001	1		1404
	3	2001	2		1003
15	3	2001	1	1	1111
20	3	2001	2	1	1201
21	3	2001	1	1	1123
24	3	2001	1	1	1123
27	3	2001	1	7	1144
29	3	2001	2		1201
30	3	2001	2	5	1144
31	3	2001	2	6	1123
34	3	2001	2	6	1151
41	3	2001	1	1	1133
43	3	2001	2	2	1151
44	3	2001	2		1133
59	3	2001	1	1	1133
69	3	2001	1	5	1223
72	3	2001	1	1	1133
17	4	2001	1		1151
19	4	2001	2	8	1123
30	4	2001	2		1201
32	4	2001	1	4	1151
53	4	2001	2	5	1223
57	4	2001	1	1	1133
65	4	2001	1	6	1123
84	4	2001	2	10	1223
18	5	2001	2	1	1144
21	5	2001	1		1223
24	5	2001	1		1123
36	5	2001	2	10	1123
39	5	2001	2	1	1133
43	5	2001	1	10	1144
43	5	2001	2		1133
43	5	2001	2	6	1201
46	5	2001	1	5	1223
52	5	2001	1	6	1003
56	5	2001	2	1	1123
63	5	2001	1		1123
67	5	2001	2	10	1123
68	5	2001	1	1	1111
	6	2001	2		1123
23	6	2001	2	4	1151
25	6	2001	2	6	1151
29	6	2001	2		1201
30	6	2001	2	6	1003
39	6	2001	2	2	1157
49	6	2001	2	1	1123
51	6	2001	1		1133
59	6	2001	2		1111
62	6	2001	1	10	1123
65	6	2001	2	10	1300
68	6	2001	1	7	1213
	7	2001	2		1201
15	7	2001	2	1	1123
31	7	2001	1	1	1201
41	7	2001	1		1003
42	7	2001	1	3	1151
46	7	2001	2	6	1201
48	7	2001	1	5	1151
56	7	2001	2	5	1201
65	7	2001	1	5	1808
71	7	2001	1	1	1123
	8	2001	2		1223
25	8	2001	2	1	1123
33	8	2001	1	7	1151
45	8	2001	2		1144
55	8	2001	1	1	1133
75	8	2001	2		1223
	9	2001	2		1223
17	9	2001	1	5	1223
20	9	2001	1	4	1151
43	9	2001	1		1111
43	9	2001	2	6	1151
50	9	2001	1	7	1223
50	9	2001	2	6	1123
63	9	2001	1	1	1213
15	10	2001	2	1	1123
19	10	2001	2	1	1201
23	10	2001	2	6	1201
35	10	2001	2	7	1201
36	10	2001	1	1	1201
38	10	2001	1	1	1123
44	10	2001	1		1133
56	10	2001	2		1223
15	11	2001	1	6	1003
17	11	2001	1	4	1151
24	11	2001	1	1	1111
24	11	2001	2	6	1003
24	11	2001	2	6	1003
24	11	2001	2		1151
37	11	2001	2	6	1133
38	11	2001	2	1	1201
41	11	2001	2	6	1201
42	11	2001	1	10	1404
43	11	2001	1	6	1151
47	11	2001	1	10	1233
47	11	2001	2	5	1808
48	11	2001	2	1	1151
49	11	2001	1		1123
49	11	2001	1		1133
50	11	2001	1	5	1223
70	11	2001	1		1144
76	11	2001	1		1133
	12	2001	2		1201
15	12	2001	2	6	1151
28	12	2001	2		1201
35	12	2001	1	10	1123
49	12	2001	2		1404
57	12	2001	1	1	1123
62	12	2001	2		1003
65	12	2001	2		1808
20	1	2002	1	6	1123
25	1	2002	1		1201
26	1	2002	2	2	1808
28	1	2002	1	6	1003
29	1	2002	1	10	1223
32	1	2002	1	10	1151
32	1	2002	2	1	1201
37	1	2002	1	1	1133
50	1	2002	2	1	1111
58	1	2002	1		1223
60	1	2002	1	10	1003
63	1	2002	2	5	1223
68	1	2002	1		1111
68	1	2002	2	5	1223
75	1	2002	1	1	1111
18	2	2002	1	2	1155
20	2	2002	1	6	1003
20	2	2002	2	1	1111
22	2	2002	2	6	1151
49	2	2002	2	6	1201
80	2	2002	1		1133
17	3	2002	2	7	1300
17	3	2002	2		1223
21	3	2002	2	6	1151
22	3	2002	2	6	1201
22	3	2002	2	7	1201
27	3	2002	1	1	1133
28	3	2002	2	6	1201
33	3	2002	2	6	1151
38	3	2002	2		1123
45	3	2002	2	6	1201
49	3	2002	2	10	1157
58	3	2002	1	3	1213
63	3	2002	1	7	1123
66	3	2002	2	1	1003
70	3	2002	2	5	1223
87	3	2002	2		1223
19	4	2002	1	6
22	4	2002	1	1	1233
41	4	2002	1	1	1123
41	4	2002	1	1	1123
42	4	2002	1	1	1111
47	4	2002	1		1133
60	4	2002	1		1300
15	5	2002	2	6	1201
16	5	2002	2	4	1808
18	5	2002	2		1201
19	5	2002	1	1	1300
25	5	2002	1	1	1123
25	5	2002	2		1223
27	5	2002	2	6	1157
39	5	2002	2	6	1151
45	5	2002	1	1	1111
46	5	2002	2
47	5	2002	2	1	1123
49	5	2002	1	6	1123
49	5	2002	2	5	1223
54	5	2002	1	10	1003
60	5	2002	2		1223
62	5	2002	1	6	1808
	6	2002	1	1	1003
	6	2002	2		1223
20	6	2002	1	10	1123
20	6	2002	1	1	1144
20	6	2002	1	6	1151
22	6	2002	2	0	1151
24	6	2002	2		1808
28	6	2002	2	5	1201
30	6	2002	2	10	1201
33	6	2002	1		1223
39	6	2002	2	1	1201
49	6	2002	1	1	1157
53	6	2002	1	1	1223
55	6	2002	2	7	1123
56	6	2002	1	1	1223
66	6	2002	1	5	1223
67	6	2002	1	7	1155
73	6	2002	1	10	1157
74	6	2002	2	6	1201
	7	2002	1		1123
22	7	2002	1	10	1151
22	7	2002	1	4	1300
30	7	2002	2		1111
31	7	2002	1	5	1201
34	7	2002	2	6	1201
39	7	2002	1	5	1151
40	7	2002	2	1	1133
41	7	2002	1		1111
41	7	2002	1	10	1123
41	7	2002	2	6	1123
44	7	2002	1	1	1133
44	7	2002	2		1151
50	7	2002	2		1133
59	7	2002	2	1	1123
59	7	2002	2		1123
65	7	2002	1	5	1808
70	7	2002	2		1223
72	7	2002	1	5	1223
15	8	2002	1	4	1003
19	8	2002	2	10	1123
29	8	2002	1	6	1123
42	8	2002	2	6
53	8	2002	2		1003
71	8	2002	1		1151
	9	2002	2	6	1151
21	9	2002	1	6	1133
21	9	2002	2	6	1300
22	9	2002	1	6	1133
22	9	2002	1	4	1151
24	9	2002	1	5	1223
25	9	2002	1		1003
30	9	2002	2	6	1151
39	9	2002	1	1	1133
42	9	2002	2	6	1151
48	9	2002	1	6	1223
50	9	2002	1	5	1223
72	9	2002	1	2	1223
73	9	2002	1	5	1223
26	10	2002	2	4	1151
40	10	2002	2		1123
42	10	2002	1	6	1151
43	10	2002	2	3	1123
47	10	2002	1	1	1133
51	10	2002	1	5	1223
54	10	2002	1		1123
67	10	2002	1	1	1003
71	10	2002	1	1	1133
22	11	2002	2		1123
23	11	2002	2	1	1151
44	11	2002	1	5
47	11	2002	1	7	1133
66	11	2002	1		1123
71	11	2002	1	5	1223
78	11	2002	1	1	1133
16	12	2002	1	1	1144
23	12	2002	2	1	1201
27	12	2002	1		1151
32	12	2002	1	1	1223
34	12	2002	2	1	1123
44	12	2002	1		1151
55	12	2002	2	3	1201
58	12	2002	1		1223
60	12	2002	1		1133
64	12	2002	1	1	1151
65	12	2002	1	10	1123
40	1	2003	1		1003
58	1	2003	1	1	1111
16	2	2003	2		1111
18	2	2003	1		1151
21	2	2003	2	6	1201
34	2	2003	1	6	1003
34	2	2003	1	1	1133
42	2	2003	2		1144
46	2	2003	2	10	1123
52	2	2003	1	10	1213
56	2	2003	1		1133
57	2	2003	1		1133
66	2	2003	2	5	1223
16	3	2003	2	1	1201
20	3	2003	1	10	1223
21	3	2003	2	5	1223
26	3	2003	1	5	1151
29	3	2003	1	7	1151
30	3	2003	1	6	1808
49	3	2003	1		1133
54	3	2003	1	1	1213
54	3	2003	1	1	1223
61	3	2003	2	1	1111
64	3	2003	2	2	1201
67	3	2003	1	10	1223
77	3	2003	2	1	1133
18	4	2003	1	2	1151
22	4	2003	1	4	1151
27	4	2003	2	4	1151
30	4	2003	2	7	1123
41	4	2003	1		1223
42	4	2003	1	1	1123
64	4	2003	2		1003
66	4	2003	1		1133
74	4	2003	2	2	1151
26	5	2003	1	2	1123
28	5	2003	2		1201
32	5	2003	2	2	1223
33	5	2003	1	1	1123
35	5	2003	1	1	1123
37	5	2003	2		1111
44	5	2003	2		1003
51	5	2003	1	10	1213
55	5	2003	1	1	1111
69	5	2003	2	10	1123
	6	2003	1		1133
	6	2003	1		1157
	6	2003	2		1151
17	6	2003	1	4	1151
18	6	2003	2		1223
32	6	2003	1	4	1151
33	6	2003	1	7	1123
37	6	2003	1	10	1151
40	6	2003	1	6	1123
42	6	2003	2	6	1123
53	6	2003	1	10	1157
56	6	2003	2		1003
78	6	2003	1	5	1003
	7	2003	1	10	1223
18	7	2003	1	10	1151
18	7	2003	1	1	1151
21	7	2003	1	6	1151
28	7	2003	2	1	1123
28	7	2003	2		1223
34	7	2003	2	6	1003
35	7	2003	1	7	1223
36	7	2003	1	6	1003
41	7	2003	1	6	1003
69	7	2003	1	1	1111
70	7	2003	1	1	1233
84	7	2003	2	5	1223
17	8	2003	2	1	1123
25	8	2003	2	6	1123
28	8	2003	1	1	1201
28	8	2003	2	1	1111
36	8	2003	1		1151
51	8	2003	2	10	1133
70	8	2003	2	1
21	9	2003	2	1	1151
23	9	2003	1		1300
28	9	2003	2	1	1111
41	9	2003	1	1	1111
41	9	2003	1		1123
47	9	2003	1	1	1123
50	9	2003	2	6	1201
53	9	2003	2	5	1223
53	9	2003	2		1223
64	9	2003	2		1133
67	9	2003	1	10	1123
70	9	2003	2	6	1233
	10	2003	1	1
	10	2003	1		1300
17	10	2003	2	4	1151
23	10	2003	1	1	1123
23	10	2003	2		1111
27	10	2003	2	0	1201
30	10	2003	2	10
32	10	2003	1	6	1151
35	10	2003	2		1133
38	10	2003	1	7	1123
44	10	2003	2		1133
44	10	2003	2		1300
60	10	2003	1	1	1123
65	10	2003	1		1123
65	10	2003	1		1133
69	10	2003	1		1003
17	11	2003	2	6
21	11	2003	1		1300
21	11	2003	2	1	1111
22	11	2003	2	1	1300
31	11	2003	2	10	1223
34	11	2003	2	6	1003
38	11	2003	1	1	1133
45	11	2003	1	6	1151
45	11	2003	1		1223
48	11	2003	2	1	1201
50	11	2003	2	10	1404
63	11	2003	2	6	1808
70	11	2003	2		1223
72	11	2003	1		1223
73	11	2003	2	10	1123
	12	2003	2	5	1808
19	12	2003	1	4	1808
21	12	2003	1		1123
27	12	2003	2	6	1151
34	12	2003	1		1151
40	12	2003	1		1123
43	12	2003	2	6	1003
44	12	2003	2	4	1151
48	12	2003	2		1201
53	12	2003	1		1151
71	12	2003	2		1111
15	1	2004	2	1	1111
22	1	2004	2	1	1133
40	1	2004	2	1	1111
45	1	2004	2		1223
51	1	2004	1	5	1223
62	1	2004	2	1	1003
63	1	2004	1	1	1157
76	1	2004	1	1	1111
28	2	2004	2	6	1808
35	2	2004	2	6	1201
63	2	2004	1		1133
65	2	2004	2		1223
70	2	2004	1		1123
79	2	2004	1	6
	3	2004	1	5	1808
15	3	2004	2	4	1300
16	3	2004	2	1	1111
18	3	2004	2	1	1123
19	3	2004	1	8	1151
27	3	2004	1	6	1123
31	3	2004	2		1123
36	3	2004	2		1151
49	3	2004	1	1	1003
54	3	2004	2	10	1223
66	3	2004	1	10
77	3	2004	2	1	1133
16	4	2004	1		1201
17	4	2004	2
19	4	2004	2		1111
19	4	2004	2	4	1151
25	4	2004	2
29	4	2004	1	10	1151
34	4	2004	1		1133
37	4	2004	2		1201
42	4	2004	1	5	1223
70	4	2004	2	8	1404
18	5	2004	1	4	1144
18	5	2004	1	5	1201
20	5	2004	1		1201
29	5	2004	1	5	1223
41	5	2004	2		1151
44	5	2004	2		1233
47	5	2004	2	1	1133
57	5	2004	1	10	1157
60	5	2004	1	10
67	5	2004	1		1123
67	5	2004	2	1	1233
72	5	2004	2	1	1111
80	5	2004	1	5	1223
	6	2004	1		1151
	6	2004	1		1233
	6	2004	2		1201
24	6	2004	2	6	1808
26	6	2004	2	6	1201
29	6	2004	1	8	1123
29	6	2004	2	6	1123
49	6	2004	1	6	1233
55	6	2004	1	10	1123
57	6	2004	2		1404
58	6	2004	1	1	1133
16	7	2004	1	6	1201
17	7	2004	2	8	1808
19	7	2004	1	6	1151
22	7	2004	1	1	1123
25	7	2004	1	1	1144
27	7	2004	2	1	1123
40	7	2004	1	1	1201
45	7	2004	2		1201
48	7	2004	2	5	1201
50	7	2004	1	8	1151
53	7	2004	2	5	1223
72	7	2004	2	5	1808
74	7	2004	2	1	1123
17	8	2004	1	10	1151
25	8	2004	1	2	1300
26	8	2004	1	1	1111
26	8	2004	2	6	1201
29	8	2004	1	6	1151
31	8	2004	1	6	1151
38	8	2004	1	1	1123
45	8	2004	1		1123
54	8	2004	2	6	1151
77	8	2004	2	10	1213
19	9	2004	1	8	1223
21	9	2004	1	0	1151
23	9	2004	1	1	1233
27	9	2004	2
30	9	2004	2		1151
58	9	2004	1	6	1213
69	9	2004	1	5	1223
69	9	2004	1		1223
70	9	2004	1		1213
70	9	2004	1	5	1223
71	9	2004	2		1404
72	9	2004	2	5	1223
77	9	2004	2	8	1223
15	10	2004	1	3	1808
17	10	2004	2	0
24	10	2004	1	1	1123
32	10	2004	1		1151
41	10	2004	2	6	1003
42	10	2004	2	1	1111
53	10	2004	2	1	1111
58	10	2004	2		1223
74	10	2004	2	5	1223
38	11	2004	2		1003
44	11	2004	2	1	1123
49	11	2004	2	1	1123
51	11	2004	1	1	1133
53	11	2004	2	6	1223
56.858	11	2004	1		1123
66	11	2004	2		1223
70	11	2004	2	8	1223
77	11	2004	1	6	1223
20	12	2004	2		1201
22	12	2004	1	6	1151
26	12	2004	2	1	1223
33	12	2004	1	10	1151
40	12	2004	2		1003
51	12	2004	2		1808
63	12	2004	2	1	1233
64	12	2004	2	2	1223
69	12	2004	1	5	1223
69	12	2004	2		1223
71	12	2004	2	1	1123
35		2005	2		1123
	1	2005	1		1133
	1	2005	1	1	1233
19	1	2005	1	1	1151
20	1	2005	2	5	1201
28	1	2005	2	1	1123
28.9687	1	2005	2		1123
29	1	2005	1	1	1123
29	1	2005	1	1	1133
32	1	2005	2		1201
38	1	2005	1	7	1151
42	1	2005	1		1123
47.955	1	2005	1		1123
49	1	2005	1	1	1404
50	1	2005	1		1133
61	1	2005	1	5	1223
67	1	2005	2	10	1201
73	1	2005	2	8	1223
	2	2005	1		1223
20	2	2005	2		1151
31	2	2005	1		1151
31	2	2005	2	1	1144
36	2	2005	2	6	1201
47	2	2005	1	1	1223
48	2	2005	1	7	1223
50	2	2005	1		1144
52	2	2005	2		1003
54	2	2005	2		1201
23	3	2005	1	1	1201
23	3	2005	2	6	1201
25	3	2005	2	4	1144
25	3	2005	2	1	1153
35	3	2005	1	1	1133
40	3	2005	2		1201
43	3	2005	2	10	1123
48	3	2005	1	6	1151
52	3	2005	1	1	1111
69	3	2005	1	6	1233
69	3	2005	2	5	1223
71	3	2005	2	5	1223
72.6913	3	2005	1		1404
19	4	2005	1		1151
25	4	2005	1		1123
25	4	2005	2	1	1201
32	4	2005	2		1201
36	4	2005	1	5	1223
37	4	2005	1	1	1123
39	4	2005	2	5	1151
42	4	2005	1		1151
46	4	2005	2	5	1404
47	4	2005	1		1144
54	4	2005	1		1133
76	4	2005	1	5	1223
25	5	2005	2		1201
28	5	2005	1		1151
36	5	2005	1		1003
40	5	2005	2		1003
42	5	2005	1		1133
44	5	2005	2	1	1123
51	5	2005	2	1	1123
53	5	2005	1	10	1157
53	5	2005	2	1	1123
56	5	2005	2	1	1111
59	5	2005	1		1223
59	5	2005	2	5	1223
	6	2005	1		1151
	6	2005	2		1151
	6	2005	2		1404
22	6	2005	2		1123
24	6	2005	2		1201
26	6	2005	1	1	1144
28	6	2005	1		1151
31	6	2005	1	5	1223
35	6	2005	1		1223
41	6	2005	1		1003
41	6	2005	1		1223
43	6	2005	1		1123
44	6	2005	2		1111
46	6	2005	1		1123
48	6	2005	2	6	1153
56	6	2005	1	8	1213
74	6	2005	1	5	1223
	7	2005	2		1223
15	7	2005	1		1003
17	7	2005	1	1	1151
30.0219	7	2005	2		1808
54	7	2005	2		1223
54	7	2005	2		1223
76.3799	7	2005	2		1123
78.7187	7	2005	1		1123
	8	2005	1		1223
	8	2005	2
17	8	2005	1	8	1808
20	8	2005	2		1151
25	8	2005	2		1151
26	8	2005	1		1003
31	8	2005	2	6	1201
42	8	2005	2		1808
44	8	2005	2		1151
52	8	2005	2	10	1157
55	8	2005	2	10	1404
59	8	2005	1		1123
59	8	2005	1		1213
64	8	2005	1	10	1157
64	8	2005	1		1223
76	8	2005	2	5	1144
16	9	2005	1		1201
17	9	2005	1		1003
22	9	2005	1	1	1144
27	9	2005	1	10	1123
27	9	2005	1		1123
28	9	2005	1	5	1144
30	9	2005	2		1003
35	9	2005	1		1151
51	9	2005	2	5	1133
51.0356	9	2005	2		1223
64	9	2005	2	5	1223
66	9	2005	1	5	1223
68	9	2005	1		1223
72	9	2005	1		1213
77	9	2005	1
17	10	2005	1	1	1123
37	10	2005	1	1	1133
37	10	2005	2	1	1111
40	10	2005	1	4	1151
50	10	2005	2		1133
61	10	2005	2	1	1133
61.7664	10	2005	2		1201
62	10	2005	2		1123
68.9441	10	2005	1		1808
70	10	2005	1	1	1201
82	10	2005	1	5	1151
	11	2005	1		1003
	11	2005	1	1	1151
	11	2005	1		1223
16	11	2005	1		1151
16	11	2005	2	7
21	11	2005	2	1	1133
22	11	2005	1	1	1111
22	11	2005	1		1151
24	11	2005	2		1151
25	11	2005	1		1123
30	11	2005	2	1	1133
39	11	2005	1	10	1157
55	11	2005	1		1223
56	11	2005	2	5	1223
66	11	2005	1		1123
	12	2005	1		1151
	12	2005	2		1223
15	12	2005	1	6	1151
33	12	2005	1		1151
46	12	2005	2	5	1223
50	12	2005	2		1133
60.6272	12	2005	1		1133
60.8333	12	2005	1		1404
67	12	2005	2	1	1133
67.966	12	2005	1		1404
68	12	2005	1		1223
78.1217	12	2005	1		1111
79	12	2005	2	5	1223
18	1	2006	1		1003
23	1	2006	1		1201
30	1	2006	1		1123
62	1	2006	1		1123
71	1	2006	1		1223
75	1	2006	1		1223
	2	2006	2		1223
16.66	2	2006	2		1155
38.1107	2	2006	1		1111
39	2	2006	2		1111
40	2	2006	1		1223
41	2	2006	1		1153
52.0916	2	2006	2		1144
59	2	2006	1		1123
72	2	2006	1		1808
15	3	2006	2		1151
17	3	2006	1	1	1201
24	3	2006	2	6	1151
28	3	2006	1		1223
30	3	2006	1	3	1003
32	3	2006	2		1201
36	3	2006	1		1151
50	3	2006	2	5	1223
64	3	2006	2		1133
79	3	2006	2		1223
	4	2006	2		1003
15	4	2006	1	6	1808
30	4	2006	1		1111
41.4358	4	2006	2		1201
42	4	2006	2	1	1111
43	4	2006	2		1151
49	4	2006	1		1133
51	4	2006	2	1	1233
52	4	2006	2	1	1111
55	4	2006	2		1123
62	4	2006	1		1223
64	4	2006	2	1	1133
66	4	2006	2	5	1404
72	4	2006	1		1223
73	4	2006	2	5	1223
	5	2006	2		1157
16	5	2006	2		1223
20	5	2006	1	1	1157
24	5	2006	1	5	1144
27	5	2006	1		1111
30	5	2006	1	1	1144
31	5	2006	2	1	1201
33.4852	5	2006	2		1201
42	5	2006	1	6	1151
44	5	2006	1		1151
46.6107	5	2006	2		1151
62	5	2006	2	1	1404
63	5	2006	2	6
70	5	2006	2		1223
82.2993	5	2006	1		1123
83	5	2006	2		1223
	6	2006	1		1003
	6	2006	2		1808
37	6	2006	1		1201
49	6	2006	2	6	1201
58	6	2006	2	5	1223
64	6	2006	1		1133
78	6	2006	1	1	1133
16	7	2006	1		1133
17	7	2006	1	1	1123
21	7	2006	2		1201
22	7	2006	1		1144
28	7	2006	1		1003
39	7	2006	1		1151
43	7	2006	1		1151
64	7	2006	2	1	1133
66	7	2006	2	5
68	7	2006	1	10	1123
71	7	2006	1		1233
71	7	2006	2		1123
73	7	2006	2		1133
	8	2006	1		1111
	8	2006	2		1003
15	8	2006	1		1111
16	8	2006	2		1201
19	8	2006	2		1144
20	8	2006	2	5	1151
21	8	2006	2		1123
32	8	2006	2	6	1201
34	8	2006	1		1151
43	8	2006	1		1123
43	8	2006	2	6	1151
59	8	2006	1		1123
61	8	2006	1		1003
62	8	2006	1		1123
63	8	2006	2		1808
64	8	2006	1		1223
70	8	2006	2
71	8	2006	2		1003
72	8	2006	2	5	1223
73	8	2006	1		1123
78.8525	8	2006	2		1157
80	8	2006	1	1	1111
18	9	2006	2		1201
21	9	2006	2		1201
30	9	2006	2		1003
38	9	2006	1	6	1201
44	9	2006	2	1	1201
45	9	2006	2		1157
56	9	2006	2		1133
58	9	2006	1	1	1133
58	9	2006	2	6	1133
66	9	2006	1		1223
73	9	2006	2		1133
74	9	2006	1	10	1233
[truncated: 1,391 more rows]
