# Supplementary material for: Temporal trends in biopsy proven glomerular disease in Uruguay, 1990-2014
Source: PLoS One. 2018 Oct 29;13(10):e0206637. doi: 10.1371/journal.pone.0206637 (PMC6205648; doi:10.1371/journal.pone.0206637)
Supplement: S4 Table — (XLSX) [file pone.0206637.s004.xlsx]

## Sheet: Hoja1
Variable	Description	Values	Meaning
age	Age at renal biopsy
Incmonth	Month of renal biopsy
incyear	Year of renal biopsy
sex	Sex	1	Male
		2	Female
clinicalp	Clinical presentation	1	Nephrotic Syndrome
		2	Nephritic Syndrome
		4	Hypertension
		5	Rapidly Progressive GN
		6	Asymptomatic Urinary Disorders
		7	Hypertension
		8	Acute renal failure
		10	Chronic Kidney Failure
diagrpoup	Diagnosis group	1003	Non classifiable GD
		1111	Minimal change disease
		1123	Focal segmental glomerulosclerosis
		1133	Membranous Nephropathy
		1144	Membranoproliferative GN
		1151	IgA Nephropathy
		1153	Proliferative Mesangial GN (not-IgA)
		1155	Post infectious GN
		1157	Chronic sclerosing GN
		1300	Other primary GP
		1201	Lupus nephritis
		1213	Diabetic nephropathy
		1223	Vasculitis
		1233	Amyloidosis
		1404	Monoclonal immune deposition disease
		1808	Other secondary GP
